# Supplementary material for: Culvert Retrofit with Green Filter Media for the Removal of Phosphorus from Stormwater Runoff
Source: Materials (Basel). 2026 Mar 18;19(6):1193. doi: 10.3390/ma19061193 (PMC13028067; doi:10.3390/ma19061193)
Supplement: Supplementary file 1 [file materials-19-01193-s001.zip]

Archive with 1 entries (1 files):
- materials-4169644-supplementary.pdf
